# Supplementary material for: A Descriptive Analysis of the Scientific Literature on Meteorological and Air Quality Factors and COVID‐19
Source: Geohealth. 2021 Jul 20;5(7):e2020GH000367. doi: 10.1029/2020GH000367 (PMC8290880; doi:10.1029/2020GH000367)
Supplement: Supplementary file 1 — Data Set S1 [file GH2-5-e2020GH000367-s001.xlsx]

## Sheet: Database for presentation
First Author	Title	Peer Review (Y/N) Study Type (population-based research, laboratory, review)	Health variable (verbatim from paper)	Health Variable 1	Health Variable 2 if applicable	Health Variable 3 if applicable	Other health variable	COVID data source	Other for COVID data	Location for COVID data	Location for COVID data (country name, city name, global)	Timeframe of COVID Data (month and day)	Environmental Variable: Temperature, Humdity, Precipitation, Wind Speed, Air Quality, UV radiation, other	Other environmental factor or details (min temp, avg temp,Ozone, NO2, PM 2.5, PM 10)	Timeframe of Meterological Data (Day, Month, Year)	Modeled future vs. observed past met data (redo)	Meterological Data Location (as detailed as possible)	Air Quality Data Source is used	Meterological Data source (as detailed as possible)	Met Data Source Bin	Statisical Analysis (correlation, univariate linear regression, multivariate linear regression, non-linear regression, other)	Other analysis/unknown/models	Statistical Analysis (final model)	Lag Accounted for?	Random/ Theory	Lag Details	Association with temperature Y/N	Association with humidity Y/N	Assoication with precipitation Y/N	Association with wind speed Y/N	Association with Air quality Y/N	Association with UV radiation Y/N	Association with OTHER Y/N	Significance value (as detailed as possible number)	General Findings (as detailed as possible)	Acknowledgement of unmeasured Contextual factors (as much detail or none)	Control 1(age, gender, population density, pandemic phase, health conditions, migration, socioeconomic status, none, other)	Control 2	Other for controlled for (including met controls)	Notes	DOI
Ahmadi, M	Investigation of Effective Climatology Parameters on Covid-19 Outbreak in Iran	Y, population based	number of infected people	Cumulative cases	Other		infection days to end of the study period	WHO		Country	Iran	not specified	temperature, precipitation, humidity, wind speed, and other	average temperature, average precipitation, humidity, wind speed, and average solar radiation	averaged data from February 19 toMarch 22		Iran provinces (31)		Weather spark online web service https://weatherspark.com/		correlation	Partial correlation coefficient (PCC) and Sobol’-Jansen methods De Martonne aridity coefficient	Correlation or difference among groups				N	N	N	Y			N	wind had a negative associated with number of infected people (p<.05)	• Population density, intra-provincial movement have a direct relationship with the infection rate. • Humidity has a reverse relationship within the virus outbreak speed. • Solar radiation threats the virus's survival.	"The measurements like minimizing the use of vehicles and limitation of work hours of urban factories can be taken" - was not accountted for in study	population density	other	Intraprovincial movement	Not a well written paper and termiology is not clear such as infection rate and outbreak rate?	https://doi.org/10.1016/j.scitotenv.2020.138705
Bashir, M	Correlation Between Climate Indicators and COVID-19 Pandemic in NY, USA	Y, population based	daily new cases and total confirmed cases	Daily new cases	Cumulative cases			Local Health Authority	New York city health services	City	New York City, New York	March 1, 2020–April 12, 2020	temperature, precipitation, humidity, wind speed, and air quality.	average, min and max temp., average humidity, air quality not specified	not specified		New York	National Weather Service (for AQ)	National Weather Service (for climate indicators/datasets incl. AQ)		Correlation	Kendall and Spearman rank correlation tests	Correlation or difference among groups				Y	N	N	N	Y			Cumulative cases: avg temp positive association p<.05, air quality negative assocation p<.05 Daily new cases: airquality negative assocation p<.05	average temperature, minimum temperature, and air quality were significantly associatedwith the COVID-19 pandemic.	Discussion of many variables such as social distanc-ing, people's endurance and availability of health facilities. Second, dataabout personal hygiene indicators such as hand wash needs to be ex-plored in further studies as limitations	none				https://doi.org/10.1016/j.scitotenv.2020.138835
Adhikari, A.	Short-Term Effects of Ambient Ozone, PM 2.5, and Meterological Factos on COVID-19 Confirmed Cases and Deaths in Queens, New York.	Y Population-based research	confirmed new cases and new deaths	Daily new cases	Daily deaths			Other	USAFacts for Queens county, New York	State/province	Queeens County, NY	March and Aprirl 2020	temperature, humidity, precipitatioon, wind speed, air quality, other	daily maximum eight-hour ozone, daily average PM2.5, average temperature, wind speed, precipitation, and relative humidity and cloud percentages	March and April 2020		Queens, New York	Same as Met Data Source	Data on daily maximum eight-hour ozone, daily average PM2.5, average temperature, wind speed, precipitation, and relative humidity and cloud percentages were collated from the databases the monitoring stations at Queens College (US EPA Air Quality System, weather observation station of the NOAA National Centers for Environmental Information at John F. Kennedy International Airport, and World Weat…		multivariate regression and correlation	ngative binomial regression models and Spearman’s rank correlation coefficients	Regression	Yes	Random	LAG: We used 21-day moving average concentrations of PM2.5 and meteorological factors (i.e., the average values of the current day and previous 21 days) to represent the cumulative lag effect of these variables on disease outcomes over the past 21 days. We chose 21 days, since the incubation period of COVID-19 under conservative assumptions is about 14 days [35], and the worst-case maximum incuba…	Y	Y	Y	Y	Y		Y	Daily new cases: PM2.5 negative association (p<.01), ozone, wind speed, temp, precipitation, cloud %, relative humidity, and absolute humidity all had positive association (p<.01) deaths: PM2.5 had a negative association (p=.0444), ozone had negative association (p=.0382), cloud % had negative association (p=.0044), relative humidity had negative association (p=.0073)	daily average temperature, daily maximum eight-hour ozone concentration, average relative humidity, and cloud percentages were significantly and positively associated with new confirmed cases related to COVID-19; none of these variables showed significant associations with new deaths related to COVID-19. The findings indicate that short-term exposures to ozone and other meteorological factors can…	There are other gaseous pollutants, such as NO2 and SO2, which could influence transmission and pathogenesis of COVID-19. Fourth, a 21-day moving average is rather long concerning the whole study period, which was less than two months. sample size is small. othe gaseous pollutants not accounted forr	other		a trend variable as the other confounder to control for the unobserved trend of the time series at each day (i.e., whether an increase or decrease over time).	summarize mostly the lag effect of air pollutants and meteorological factors by setting the anticipated effect time one week earlier than the 14-day incubation time for typical COVID-19 cases	https://doi.org/https://doi.org/10.1016/j.scitotenv.2020.138705 Correct DOI: 10.3390/ijerph17114047
Asyary, A.	Sunlight Exposure Increased Covid-19 Recovery Rates: A study in the Central Pandemic Area of Indonesia.	Y population-based research	daily confirmed cases of Covid-19 incidence, death, and recovered	Daily new cases	Daily deaths	Other	Recovered	Local Health Authority	Indonesian government authority: Indonesian Ministry of Health as well as the IndonesianNational Task Force Team for Covid-19	City	Jakarta, Indonesia	2nd March to 10th April 2020	Other	Sunlight exposure			Jakarta, indonsia		Meteorological, Climato-logical, and Geophysical Agency of Indonesia.		Corrrelation	Spearman's correlation	Correlation or difference among groups			None							Y	Recovery cases: 0.350 for corrlation coefficieent (p<.05)	sunlight exposure did not correlate significantlywith both incidence and death cases of Covid-19 patients. sun-light exposure was associated with recovery from Covid-19.	The Covid-19 recovery factors could be affected by several others vari-ables such as prompt treatment/therapy, PHBS and Germas, and physical capabilities. Additionally, the available dataprovided by the authorities did not record the exposure of everyCovid-19 patient to sunlight.	none				https://doi.org/10.1016/j.scitotenv.2020.139016
Bashir, M. F.	Correlation between Envrionmental Pollution Indicators and COVID-19 Pandemic: A Brief Study in Californian Context	Y, population-based research	COVID-19 cases and mortality	Cumulative cases	Cumulative deaths			Local Health Authority	California Department of Public Health	State/province	California	March 4-April 24, 2020	air quality	PM 10, PM 2.5, SO2, volatile organic compounds, CO, NO2, lead	March 4-April 24, 2020	observed past met data	California	EPA - (this pape says they took air quality info from "Environmental Pollution Agency" (EPA) - which is not what EPA stands for...)	Only looked at AQ		correlation	Spearman and Kendall correlation	Correlation or difference among groups	No		None					Y			PM 10 kendall correlation (cases and mortality) p<.05 SO2 kendall & spearman mortality p<.01, CO kendall (cases and mortality) p<.05, Pb spearman (cases and moratlity) p<.05	Ourfindings indicate that en-vironmental pollutants such as PM10, PM2.5, SO2,NO2,and CO have a significant correlation with the COVID-19 epidemic in California.	soial distancing, quarantine, lockdown restrictions	none				https://doi.org/10.1016/j.envres.2020.109652
Biktasheva, I.V.	Role of a Habitat's Air Humidity in Covid-19 Mortality.	Y, population-based research	mortality rate	Cumulative deaths				Other	Wiki pandemic-germany??	Country	Germany federal states	March	humidity		March	observed past met data	Germany (largest city of each state)		Weather and Climate: https://weather-and-climate.com/		other	linaer least squares fit, Theil-Sen estimator	Regression	No		None		N							Two estimates concur that the slope of the depndence is negative, that is mortality is on average higher in a drier air and lowers with rise of air humidity.	none	none			short comunication	https://doi.org/https://doi.org/10.1016/j.scitotenv.2020.138763
Byass, P	Eco-Epidemiological Assessment of the COVID-19 Epidemic in China, January-February 2020.	Y, population-based research	all cases were mapped by week of confirmation	Cumulative cases				Other	Open COVID-19 Data Curation Group	Country	China	January Februrary 2020	temperature, precipitation, other	temperature at 2 m, total precipitation, total sky direct solar radiation at surface (weekly averages/total)	January- February 2020	observed past met data	China		Copernicus Cliamte Change Service ERAT-5 T model		regression	Poisson regression model	Regression	Yes	Random		Y		Y				Y	1.2-8.1 degree C & 1.17-2.28 MJm solar (CI doesn't include 1) 8.1-23.8 degree C & 1.44-1.77MJm solar (CI doesn't include 1) 8.1-23.8 degree C & .44-1.44 MJm solar (CI doesn't include 1) 8.1-23.8 degree C & 1.77-2.44 MJm solar (CI doesn't include 1) -22.4-1.2 degree C & .53-.77MJm solar (CI doesn't include 1) -22.4-1.2 degree C & .07-.53 MJm solar (CI doesn't include 1) -22.4-1.2 degree C & .77-1.…	Adjusted incidence rateratios suggested brighter, warmer and drier conditions were associated with lower incidence.	population density, social contacts, control measures	none			only used one lag period but didn't state a source	https://doi.org/10.1080/16549716.2020.1760490
Auler, A	Evidence that high temperatures and intermediate relative humidity might favor the spread of COVID-19 in tropical climate: A case study for the most affected Brazilian cities	Y, population-based research	number of cumulative cases, new daily cases, and contamination rate	Cumulative cases	Daily new cases	Other	contamination rate per 100,000	Local Health Authority	Brazilian Federal District Health Office, Rio de Janeiro State Health Office, Prof. Alexandre Vranjac Epidemiological Center, Brazilian Ministry of Health	Country	Brazil (Sao Paulo, Rio de Janeiro, Brasilia, Manaus, Fortaleza)	March 13-April 13 2020	temperature, humidity, precipitation	mean, min, max temp, relative humidity	March 13-April 13, 2020	observed past met data	Brazil (closest meterological station to city center for each city)		Instituto Nacional de Meteorologia (INMET)		correlation, linear regression	exploratory analysis, Shaprio-Wilk test, principal component analyses and canonical correlation, multivariate analysis, linear regression	Regression	No			N	Y	N					Absolute humidity linear regression for all cities was a positive association p<.001 (for contamination rate)	For the study period selected, the COVID-19 transmission rate in Brazil was initially observed to be favored by higher mean temperatures (27.5 C) as well as intermediate relative humidity (near 80%).	living and health conditions, political and social, economic conditions	none				https://doi.org/10.1016/j.scitotenv.2020.139090
Benedetti, F.	Inverse Correlation between average monthly high temperatures and COVID-19 Related Death Rates in Different Geographical Areas.	Y, population-based research	death rate (monthly number of deaths/ 1 million people)	Cumulative deaths				Local Health Authority	European Centre for Disease Prevention and Control (ECDC)	Global	United States and Europe(25 areas)	March-April 2020	temperature, other	average monthly high temp, latitude	March, April 2020	observed past met data	United States and Europe		not specified		Correlation	compared March to April (said lockdown measures started at end of March/beginning of April), used population density to correlate to death rate	Correlation or difference among groups	No		None	Y						Y	Temperature- Significant inverse correlation between deaths/1M people and avg monthly temperatures in April (p=.0043). Latitude of 40 is a clear separator: in areas located above 40 the number of deaths increase significantly in April (p=.0253).	A statiscally significant inverse correlation became significant in the month of April between average monthly high temperature (p=.0043) and latitude (p-0.0253) with number of deaths/1M people. We also observed a statistically significant correltion between population density and number of deaths/1M people both in the month of March (p=0.0297) and in the month of April (p=0.0116), when three are…	social distancing, lockdown measures	none			looked at more than one country, but likely doesn't include 30 countries, so binned it as country	https://assets.researchsquare.com/files/rs-29039/v1/6e9bde6f-5e96-477e-916a-5f36fef01fb4.pdf
Ma, Y	Effects of temperature variation and humidity on the death of COVID-19 in Wuhan, China	Y, population-based research	daily death numbers	Daily deaths				Local Health Authority	Health Commission of Hubei Province	City	Wuhan, China	January 20-Febuary 29 2020	temperature, humidity, air quality	daily average temperature, dinurnal temperature range, relative humidity, PM 10, PM 2.5, NO2, O3, SO2, CO	not specified	observed past met data	Wuhan, China	Data Center of Ministry of Ecology and Environment of the People's Republic of China	Shanghai Meteorologic Bureau		linear regression	GAM with quasi-Poisson link function	Regression	Yes	Random	After establishing the core model, we considered the lag effects of weather conditions on death of COVID-19, and examined the potentially lagged effects, i.e., single day lag (from lag 0 to lag 5) and multiple-day average lag (from lag 01 to lag 05)	Y	Y			N			Each 1 unit increase in DTR was only associated with a 2.92% (95% CI: 0.61%, 5.28%) increase in COVID-19 death counts in lag 3. Both per 1 unit increase of temperature and absolute humidity were related to the decreased COVID-19 death counts in lag 3 and lag 5, with the greatest decrease both in lag 3 (-7.50% (95% CI: -10.99%, -3.88%) and -11.41% (95% CI: -19.68%, -2.29%))	A positive association with COVID-19 daily death counts was observed for diuranl temperature range (r=.44) but negative assoication for relative humidity (r=-.32). In addition, one unit increase in diurnal temperature range was only assoicated with a 2.92% increase in COVID-19 deaths in lag 3. However, both 1 unit increase of temperature and absolute humidity were related to the decreased COVID-1…	government interventions, medical resources, air conditioning	other		air pollution		https://doi.org/10.1016/j.scitotenv.2020.138226
Coccia, M.	Factors Determining the Diffusion of COVID-19 and Suggested Strategy to Prevent Future Accelerated Viral Infectivity Similar to COVID	Y, population-based research	number of infectied individuals	Cumulative cases				Local Health Authority	Ministry of Health in Italy	Country	55 Italian provincial capitals	March 17 2020-April 7 2020	air quality, temperature, humidity, wind speed, precipitation	total days exceeding limits for PM10 or ozone, average temperautre, moisture %, wind speed, days of ran and fog	air quality-2018, temp, humidity, wind speed, precipitation, fog- February 1st- April 1st 2020	observed past met data	Italian province capitals	Legambiente (2019) for data ofair pollution deriving from the Regional Agencies for EnvironmentalProtection in Italy https://www.legambiente.it/malaria-2019-il-rapporto-annuale-annuale-sullinquinamento-atmosferico-nelle-citta-italiane	il Meteo (2020) for data of weather trend in 2020(February and March) based on information of meteorological stationsof Italian province capitals		correlation, linear regression	bivariate and patial correlations, linear relationship is a log-log model, multipe regression model, quadratic model, include interpersonal contact rates as a proxy for population density	Regression	No			N	N	N	N	Y			cities with <100 days exceeding limits for Pm10 or ozone f=4.457 (p<.05), r^2 11.9% cities with greater than 100 days of exceeding limits for PM10 or ozone F=17.168 (p<.001), R^2=49%	Results suggest that among Italian province capitols, the number of infectied people is higher in: cities with more than 100 days exceeding limits set for PM10 or ozone, located in hinterland zones, having a low wind speed and lower temperature in degrees celsius. The max number of days that Italian provincial capitals can exceed per year the limits set for PM 10 or for oxone, considering the met…	economic wealth, organization adn efficiency of healthcare sector, facilites and equipment in health sector, immune sysem of people, occupational factors, race, sex, age, socioeconomicc factors, health policy with economic, social, and environmental interventions, lack of data, biased data, health conditions (COPD), quaratine, store and school closures	population density				https://doi.org/10.1016/j.scitotenv.2020.138474
Del Rio, C.	Will Envrionemntal Change in Temperature Affect the Course of COVID-19?	Y, population-based research	current ongoing human to human transmission status	Other			human to human transmission status	Not specified		Global	10 provinces in China, Italy, Iran, Philippines, Belgium, Findland, Egypt, Australia	December 31, 2019-February 29, 2020	temperature, precipitation	daily max and min temp	not specified	observed past met data	biggest metropolitan area for each region (China, Italy, Iran, Philippines, Belgium, Findland, Egypt, Australia)		weather channel website https://weather.com		other	Student T test, Mann-Whitney U test	Correlation or difference among groups	No			Y		Y					significant for mean high temp between regions with human to human transmission and china (p=.002), mean low temp between regions with human to human transmission and china (p=.002), avg temp between regions with human to human tranmission and chinga (.001), association with rainfall-average rainfall between regions with human to human transmission and china (.003), all signifcant in mean high te…	There were significant differences in temperature and humidity among regions with human to human transmission compared to those regions without human to human transmission.	None	none			Brief report	https://doi.org/https://doi.org/10.1016/j.bjid.2020.04.007
Fareed, Z.	Co-Variance Nexus between COVID-19 Mortality, Humidity, and Air Quality Index in Wuhan, Chinga: New Insights from Partial and Mutliple Wavelet Coherence.	Y, population-based research	daily new deaths	Daily deaths				Local Health Authority	Chinese National Health Commission http://www.nhc.gov.cn/	City	Wuhan, China	January 21-March 31 2020	air quality, humidity	air quality index, daily average humidity	January 21-March 31 2020-humidity not specified for air quality	observed past met data	Wuhan, China	online platform www.aqistudy.cn,	wunderground.com		correlation	wavelet methodology-wavelet transform coherence, partial wavelet coherence, multiple wavelet coherence	Other	No		None		N			N				A rise in average humidity leads to a decrease in COVID-19 deaths at varying time-frequency spots. Deteriorating air quality results in more COVID-19 deaths. Deteriorating air quality results in more COVID-19 deaths in the medium run during our observation period. The air quality index further had an important role in the negative coherence between humidity and COVID-19 deaths.	containment measures	none				https://doi.org/10.1007/s11869-020-00847-1
Fattorini, D.	Role of the Chronic Air pollution levels in the Covid-19 Outbreak Risk in Italy.	Y, population-based research	confirmed cases	Cumulative cases				Other	Italian Civil Protection Department	Country	71 Italian provinces	February 24th-April 27th 2020	air quality	NO2 (Mean level), PM 2.5 (mean level), PM 10 (mean level and days exceeding limit), O3 (days exceeding limit)	2016-2019	observed past met data	Italy	European Environmental Agency	Only looked at AQ		linear regression, correlation	pearson's correlation	Correlation or difference among groups	No							Y			NO2 (mean): positive association (P<0.01) PM 2.5(mean): positive association (P<.01) PM10 (mean): positive association (P<.01) O3 (days exceeding): positive association (p<.01) PM10 (days exceeding): positive association (p<.05)	Air quality impacts COVID and should be considered as part of an integrated approach toward sustainable development, human health protection and prevention of epidemic spreads. Role of atmospheric pollution should be considered in a long-term, chronic perspective.	age, lifestyle factors, pre-existing condition, papcity of healthcare system, case identification practices, duration of confinement, comorbidities, lockdown, nutritional status	none				https://doi.org/https://doi.org/10.1016/j.envpol.2020.114732
Goswami, K.	Projections for COVID-19 Pandemic in India and Effect of Temperature and Humidity	Y, population-based research	daily counts	Daily new cases				Local Health Authority	Ministry of Health and Family Welfare of India www.covid19india.org	Country	India (10 states and 1 union territory)	April 1-May 10 2020	temperature, humidity	daily min temp, and max temp, daily avg temp, daily avg relative humidity	April 1- May 10 2020	observed past met dat	India		open online source https://en.tutiempo.net/		correlation, linear regression, other	Sen's slope, Mann-Kendall, GAM, Verhulst Logistic Population Model	Regression	Yes	Theory		Y	Y						Min temp: Gujrat (p=.0209), Uttar Pradesh (p=.04) Avg temp: Madhya Pradesh (p=.0171), Maharashtra (p=.04875), Punjab (p=.00664), Tamil Nadu (p=.0127) Avg Relative Humidity: Madhya Pradesh (p=.0341), Tamil Nadu (p=.0115) Max temp: Maharashtra (p=.00205), Tamil Nadu (p=.0158)	The study argued that both daily temperature and relative humidity had an effect on the incidence of most of the study region. Nevertheless, the relationship between COVID and AT and ARH has not been consistent. There was a significant interaction between AT and ARH.	lockdown, standard of the medical facility, asymptomatic carriers	none			used a three-day moving average because carriers are thought to be contagious 2 days before start of symptoms	https://doi.org/10.1016/j.dsx.2020.05.045
Guasp, M.	Higher Solar Irradiance Is Associated with a Lower Incidence of COVID-19	Y, population-based research	number of COVID-19 affected persons and calculated the cumulative incidence of COVID-19 per 100,00 inhabitants during the study period	Cumulative cases				Johns Hopkins	plus 2 additional repositories for Italy and Spain	Global	359 countries	7 days before number of confirrmed cases over over 10 for each region and prolonged until 30+ days or day of analysis (March 23)	temperature, humidity, wind speed, precipitation, UV radiation, other	average relative humidity,average dew point, avg temperature, min temperature, max temperature, avg pressure, average sea level pressure, average wind speed, average wind direction, average cloud coverage, accumulated precipitation, accumulated snowfall, snow depth, average diffuse horizontal solar irradiance, average global horizontal solar irradiance, and max UV index	not specified	observed past met data	Global		weatherbit application-programming interface (weatherbit.io)		correlation, linear regression	spearman rho correlation, multiple linear regression analysis, looked at population density as a variable	Regression	Yes	Random		N	N	N	N		N	Y	Global horizontal solar irradainc (p=.027) were independent predictors of the cumulative incidence of COVID-19	Linear regression model that included pop density, global horizontal solar irradiance, and parent geographical location explained 70% of the variance in incidence of COVID-19 cases. Both population density (p=.019) and global horizontal solar irradiance were independent predictors of the cumulative incidence of COVID-19.	the independent association between population density and incidence of COVID-19 highlighted the risks of close interpersonal contacts and the need for social distancing patterns of mobility of the population or different preventive measure in each country, quarantines	pandemic phase			Brief Report, used the start 7 days before there were over 10 confirmed cases to account for incubation period, for pandemic phase they were looking at the start time to be when the country at more than 10 cases	https://doi.org/10.1093/cid/ciaa575
Gupta, A	Significance of Geographical Factors to the COVID-19 Outbreak in India.	Y, population-based research	number of COVID-19 infections	Cumulative cases				Local Health Authority	Ministry of Health and Family Welfare of India www.covid19india.org	Country	India	up until April 27th 2020	temperature, precipitation, UV radiation, humidity, wind speed, other	rainfall, actual evapotranspiration, solar radiation, specific humidity, wind speed, topographic altitude	annual data	observed past met data	India		TerraClimate and Worldclim websites http://www.climatologylab.org/terraclimate.html, CGIAR website, http://srtm.csi.cgiar.org/		correlation, linear regression,other	pearson correlation, bivariate linear regression, variable importance of projection (Partial least square regression), GAM, included population density as a variable	Regression	No			Y	Y	Y	Y		N	Y	Coefficients for GAM: specific humidity (p=.021) wind speed (p=.015) solar radiation (p=.011) temperature (p<.001) rainfall (p=.03)	Our study suggests that comparatively hot and dry regions in lower altitude of the Indian terriroty are more prone to the infection by COVID-19 transmission. infection are negatively associated with specific humidity and rainfall, while positively associated with solar radiation and temperature.	population migration, immunity power, age groups, hygiene systems, social distancing	none			short communication	https://doi.org/10.1007/s40808-020-00838-2
Haghshenas, S.	Prioritizing and Analyzing the Role of Climate and Urban Parameters in the Confirmed Cases of COVID-19 Based on Artificial Intelligence Applications	Y, population-based research	accumulated positive cases up to 14 days ago	Cumulative cases				Not specified		Country	4 regions of Italy Lombardy (milan), Piedmont (Turin), Veneto (Venice), Emilia-Romagna (Bolonia	February 14- March 24 2020	temperature, humidity, wind speed	average temperature	February-March 2020	observed past met data	Italy		not specified		linear regression, other	multivariate linear regression, artificial intelligence techniques, PSO mdoeling, DE modeling, included population density	Advanced regression	Yes	Random		N	N		N					The obtained results indicated that both developed models by PSO and DE algorithms were able to select the urban parameter and relative humidity fromother effective parameters. In addition, although the two developed models had the high capabilityin predictive process with best costs equal to 0.0013 and 0.0014 for the PSO and DE algorithms,respectively, the developed model by PSO algorithm was a …	lab tests were on patients with symptoms, symptoms occur 3 to 5 days after, results of lab test took at least one day, daily announcements usually refer to day before, incubation period varies	none			did cumulative cases of 14 days prior to account for lag period, used climate factors that have been shifted backward from on to nine days	https://doi.org/10.3390/ijerph17103730
Huang, Z.	Optimal Temperature Zone for the Dispersal of COVID-19	Y, population-based research	daily confirmed cases	Daily new cases				Johns Hopkins		Global	185 countries/regions	January 21-May 6 2020	temperature, humidity	daily air temp, dewpoint tempearture, relative and absolute humidity, mean temperature	Mean temp-2019, Jan-May 2020	observed met data	global		wunderground, National Centers for Environmental Predicition reanalysis data		other	fitted normal distributions	Other	No			N	N							60% of cases occured in places where temp ranged from 5 to 15 degrees C. Peak of cases happened at 65% humidity. 73.8% of cases in region from 3-10 g/m^3.	school closure, social distancing	none				https://doi.org/https://doi.org/10.1016/j.scitotenv.2020.139487
Iqbal, N.	The Nexus between COVID-19, Temperature and Exchange Rate in Wuhan City: New Findings from Partial and Multiple Wavelet Coherence.	Y, population-based research	daily new confirmed cases	Daily new cases				Local Health Authority	National Health Commission of China's official website	City	Wuhan, China	January 21-March 31st 2020	temperature	daily avg temp	January 21-March 31st 2020	observed met data	Wuhan, China		not specified		other	Wavelet Tranform Coherence, Patial Wavelet Coherence, and Multiple Wavelet Coherence	Other	No			N							in correlation matrix (.611 with p value <0.01)	Average daily temperature of Wuhan shows a positive (in phase) co-herence with the daily number of new COVID-19 cases, in medium termconsidering the given observation period. The results have revealed a signifcant coherence between the series at different time-frequency combinations. The overall results suggest the insignifcance of an increase in temperature to contain or slow down the new COVID …	none	none				https://doi.org/https://doi.org/10.1016/j.scitotenv.2020.138916
Jahangiri, M.	The Sensitivity and Specificity Analyses of Ambient Temperature and Population Size on the Transmission Rate of the Novel Coronavirus (COVID-19) in Different Provinces in Iran	Y, population-based research	daily confirmed cases	Daily new cases				Local Health Authority	Ministry of Health and Medical Education, Iran Meterological Organization, and the Statistical Center of Iran	Country	Iran	February 15-March 22 2020	temperature	mean annual temp	not specified	obeserved met data	Iran		not specified		other	ROC curve, sensitivity of temp and population size on the transmission rate	Other	No			N								Temperature has a low sensibility and a linear relationship and population size has a high sensitivity with a non-linear relationship. There is no scientific reason to confirm that the number of COVID-19 cases in warmer climates is less than that of moderate or cold climates.	none	none				https://doi.org/https://doi.org/10.1016/j.scitotenv.2020.138872
Juni, P.	Impact of Climate and Public HEalth Interventions on the COVID-19 Pandemic: A prospective Cohort Study	Y, population-based research	epidemic growth (ratios of rate ratios comparing cumulative counts of COVID-19 cases on Mar 27 with cumulative counts on march 20)	Cumulative cases				Johns Hopkins		Global	Canada, Australia, US, countries and overseas territories for the rest of the world (china, south korea, Italy, Iran excluded)	March 21-27 2020	temperature, humidity, other	mean temperature, mean relative humidity, absolute humidity, latitude	March 7-13 2020	observed past met data	Global (capital of each geopolitical area)		publicly accessible meterological website		regression, other	used weighted random-effects regression for association between log rate ratio of COVID and exposure variables and developed two parsimonious multivariate models, included school closrues, restriction of mass gatherings, and measures of social distancing during an exposure period 14 days previously (Mar 7 to 13, 2020)	Advanced Regression	Yes	Random		N	N					N		In univariate analyses, there were no associations of epidemic growth with latitude and temperature, but weak negative associations with relative humidity, and absolute humidity. Strong associations were found for restrictions of mass gatherings, school closures, and measures of social distancing. In a multivariable model, there was a strong association with the number of implemented public healt…	differences in detection and reporting of individual infected, differences in recommendation of social distancing	population density	other	Altitude, gross domestic product (GDP) per capita, health expen-diture as percent of GDP, life expectancy, percentage of inhabit-ants aged 65 years or older, the Infectious Disease Vulnerability Index,16 urban population density, number of flight passengers per capita and closest distance to a country with already estab-lished epidemic (city of Wuhan, South Korea, Iran, Italy) were additional pre…	use exposure data 14 days prior but didn't state a reference, good example of needing to acknowledge behavioral factors	https://doi.org/10.1093/cid/ciaa575
Li, K	The Link between Humidity and COVID-19 Caused Death.	Y, population-based research	death rate was calculated by dividing number of death cases by the number of confirmed cases	Cumulative deaths				Other	New York Times website	Country	50 states, and DC	March 22, March 26, and March 30 2020	humidity	average humidity	January 22-February 25 2020	observed past met data	most populous city or the state capital of 50 states and DC		wunderground		correlation		Correlation or difference among groups	Yes	Random	Humidity data from the previous month was used to account for lag		N						Positive correlation with all 50 states ranging from 0.421 to 0.516 for the three time instances looked at (p-value not given)	COVID-19 mortality directly and positively correlates with the humidity of the environment the COVID-19 experiences.	human migration, staying home, age	none			humidity data was used from the month prior to accoutn for delay of onset to death, written by a high school student?	https://doi.org/10.4236/jbm.2020.86005
Livadiotis, G.	Statistical Analysis of the Impact of Environemntal Temperature on the Exponential Growth Rate of Cases Infected by COVID-19.	Y, population-based research	exponential growth rates of infected cases	Daily new cases				Other	www.thelancet.com; www.protezionevilie.gov.it	Global	US and Italy	not specified	temperature	daily average temperature	not specified	observed past met data	US and Italy		www.ncdc.noaa.gov/data-access/land-based-station-data/land-based-datasets/climate-normals; it.climate-data.org; www. weather-atlas.com		linear regression	two-parameter linear statistical model, t-test is used for evaluating the statistical confidence of derived slopes	Regression	No			N								The presented analysis led to the first statistically confident relationship of negative correlation between the exponential growth rate and teh average environmental temperature, derived for US and Italian regions.	social distancing, shut down, quaratines, culture in social activities, age, migration	none				https://doi.org/10.1371/journal.pone.0233875
Mendex-Arriaga, F.	The Temperature and Regional Climate Effects on Communitarian COVID-19 Contagion in Mexico Throughout Phase 1	Y, population-based research	daily local COVID-19 confirmed positive cases	Daily new cases				Local Health Authority	Mexican Health Commission website (https://www.gob.mx/salud	Country	Mexico	February 29 2020-March 31, 2020	temperature, precipitation, humidity other	daily highest temp, daily lowest temp, daily mean temp, monthly mean atmoshperic evaporation, precipitation, specific humidity, climate factor	February 29-March 31 2020	observed past met data	Mexico		historical climatology database of CONAGUA https:/smn.conagua.gob.mx/; climate change service database https://climate.copernicus.eu/		correlation	spearman's non-parametric test, looked at imported vs local	Correlation or difference among groups	No			Y	N	N				Y	total (imported plus local) cases associates positively with daily average temp (p<.01), climate factor associated with total, and local cases, and local transmission ratio (P=0.02716, 0.02721, 0.00751)	The climate characteristics played a crucial role on the inital local infection during the phase 1 being the tempered regions were more vulnerable thatn the dry or tropical areas.	social distancing, lockdown, comorbidity, hospital facilites available	none			look at imported vs local	https://doi.org/https://doi.org/10.1016/j.scitotenv.2020.139560
Menebo, M.	Temperature and Precipitation Associate with Covid-19 New Daily Cases: A Correlation Study between Weather and Covid-19 Pandemic in Oslo, Norway.	Y, population-based research	daily cases	Daily new cases				Local Health Authority	Norwegian public health institute database	City	Oslo, Norway	February 27-May 2, 2020	temperature, precipitation, wind speed	minimum temperature, maximum temperature, avg temperature, normal temperature, precipitation level	February 27-May 2, 2020	observed past met data	Oslo, Norway		Norwegian Meterological institute		correlation	Spearman correlation	Correlation or difference among groups	Yes	Random		Y		y	N				maximum temper ( r=.347, p=.005) and normal temperature (r=.293, p=.019) were positively and significantly correlation with covid Precipitation was negatively and significantly correlated r=-.285, p<.05	Temperature and precipitation correlate with the incidence rate of daily covid-19 cases in Oslo. Our hypothesis could be that rainfall (vs sunny weather) boost the stay-home rules.	host behavior, host defense mechanisms, population density, lock down, testing capcity, sanitation	none			looked at incubation period between testing and infection (5,6,14)	https://doi.org/https://doi.org/10.1016/j.scitotenv.2020.139659
Mollalo, A.	Gis-Based Spatial Modeling of COVID-19 Incidence Rate in the Continental United States.	Y, population-based research	county-level counts, crude incidence rates	Daily new cases				Other	USAFacts	Country	county-level for the US	January 22-April 9, 2020	air quality, precipitation, temperature	PM 2.5=min, max, avg; air quality index=min, max, average; Temperature= min, max, average, precipitation=total	not specified	observed past met data	US	US EPA	NOAA (does not prrovide furthe detail or link..)		correlation, regression, other	PEarsons's correlation, Ordinary lesast squares, spaital lag model, spatial error model, greographically weight regression, multiscale geographically weighted regression	Advanced regression	No			N		N		N				Non of the environmental factors ended up in the final models because hte correlation coefficients were not strong. The variables included were meadian household income, income equality, percentage of nurse practitioners, and percentage of black female population. Based on our study, environmental factors did not demonstrate to be substantially influential when compared to COVID-19 incidence. MGW…	data availability, lockdown policies, pre-existing conditions	none			shows environment may have little impact	https://doi.org/https://doi.org/10.1016/j.scitotenv.2020.138884
Ogen, Y.	Assessing Nitrogen Dioxide (NO2) Levels as a Contributing Factor to the Coronavirus (COVID-19) Fatality Rate.	Y, population-based research	coronvavirus fatality	Cumulative deaths				Local Health Authority	Ministry of Health (Italy), Ministry of Health, Social Service and Equality (Spain), The National Agency of Public Health (France), and the Robert-Kock-Institue and the State of Health Offices (Germany)	Country	Italy, Spain, France, Germany	by March 19, 2020	air quality, other	NO2, vertical air flow	January-Februrary 2020	observed past met data	Italy, Spain, France, Germany	Sentinel-5 Percursor space-borne satellite under the Copernicus program	Used AQ Data Source.... (Column S)		other	spatial variation?	Other	No		None					N		N		Two main hotspot were found: Northern Italy and Madrid. High NO2 concentration accompanied by downwards airflow caused the gas to build up and have high fatality in these areas.	pre-existing health conditions, age, smoking	none				https://doi.org/10.1016/j.scitotenv.2020.138605
Paez, A	A Spatio-Temporal Analysis of the Environmental Correlates of COVID-19 Incidence in Spain.	Y, population-based research	incidence of COVID-19, daily number of cases of COVID-19	Daily new cases				Local Health Authority	Spanish National Government	Country	Spain	March 13-April 11 2020	temperature, humidity, other	sunshine	not specified	observed past met data	Spain		AEMET, the state mertology agency, MAPA, the ministry of agricultur, fisheries, and food		non-linear regression	seemingly Unrelated Regressions: Model 1= lagged 8-day average of environmental variables, Model 2= lagged 11-day, Model 3= lagged 11- day weighted averages, looked at pop density, age structure, GDP per capita, presence of mass transit systems	Advanced Regression	Yes	Random		Y	Y					Y	Correlation: Humidity has a negative association with incidence (p<.05) on certain days, temperature has a negative association (p<.05) on certain days, sunshine is positive (P<.05) on certain days SUR model: temperature p<.05 for all equations, humdity p<.05 for 15 equations, and sunshine p<.05 for 24 equations	Support for the hypothesis that incidence of COVID-19 at the population level is lower at higher temperatures and levels of humidity. These reductinos are lowere when contagion has ceased. There is evidence of behaviorla adaptations during lockdown in the form of risk compensation (density) and compliance with the lockdown (sunshine).	social distancing, shelter in place, socioeconomic factors, undertesting	none				https://doi.org/10.1111/gean.12241
Pani, A.	Asoociation of COVID-19 Pandemic with Meterological Parameters over Singapore.	y, population-based research	daily cases of new infections, total cases	Daily new cases	Cumulative cases			Local Health Authority	Ministry of Health	Country	Singapore	February 4-May 31 2020	temperature, humidity, wind speed, other	max temp, min temp, avg temp, max relative humidity, avg relative humidity, min relative humidity, max surface pressure, avg surface pressue, min surface pressure, max dew point, avg dew point, min dew point, max wind speed, avg wind speed, min wind speed	February 4-May 31 2020	observed past met data	singapore		weather underground, wunderground		correlation	spearman and kendall rank correlation	Correlation or difference among groups	No			Y	Y		Y			Y	Daily new cases: Humidity (realtive and absolute, max, avg, min) had a signficant positive association (p<.05), and temperature (max, avg, min) had a positive association (p<.01), wind velocity(max, avg, min) showed a positive association p<.01, wind speed (min, avg, max) showed negative association (p,.01), dew point (max, abg, min) had a positive association, pressure (max, avg, min) had a nega…	Our resultsrevealed that T and DP have a positive and significant association withthe number of daily as well as cumulative COVID-19 cases. SARS-CoV-2 transmission was found to be favored by high RH condition overSingapore. However, the associations of AH and WV with COVID-19were relatively strong than that of RH. COVID-19 showed anti-correlation with WS, ABLH, and VC	health infrastrucutre, peoples obedience to social distancing and social isolation, persons immunity , hand washing, gender, age, pop density	none				https://doi.org/10.1016/j.scitotenv.2020.140112
Passerini, G.	A Preliminary Investigation on the Statistical Correlations between Sars-CoV-2 Spread and Local Meteorology.	Y, population-based research	incidence of COVID-19	Daily new cases				Other	Italian Civil Protection Website	Country	Italy (5 provinces)	February 29-March 29 2020	temperature, humidity. wind speed, other	mean daily temp, relative humidity, wind direction	February 29-March 29 2020	observed past met data	Italy (near capitals)		Regional Agency for the Environmental Protection of Lombardy, regional agrometerolgoical service of Marche		correlation, linear regression	pearson correlation coefficient, multiple regression analysis	Regression	Yes	Theory		Y	Y		N			N	temperature had positive correlation (p<.05), humidity has negative correlation (p<0.05) regression: temperature and relative humidity with p-values<.01 (except not temperature for Mantova and Persaro)	For the five provinces of Italy, strong positivecorrelations were observed between the moving means of new daily cases and the moving meansof daily temperatures. However, most correlations were not statistically significant for MN and PU.Strong negative correlations were observed between the moving means of new daily cases and movingmeans of relative humidity for more than 90% of the infected. Th…	population density, lockdown, higher infection rate than those tested	socioeconomic status		daily number of specifimean collected, biasing per each province	use 5 day and 8 day moving means of daily cases due to the incubation period- stated from WHO and Lauer et al.	https://doi.org/10.3390/ijerph17114051
Pequeno, P.	Air Transportation, Population Density and Temperature Predict the Spread of COVID-19 in Brazil	Y, population-based research	daily cumulative number of confimred cases	Cumulative cases				Local Health Authority	State Health Secretaries	Country	27 Brazilian state capital cities	February 26-March 26 2020	temperature, humidity, precipitation, other	mean daily temp, mean daily solar radiation, mean daily relative humidity, mean daily precipitation	February 26-March 26 2020	observed past met data	Brazil		Brazilian Institute for Meterology		linear regression	Generalized linear mixed model, looked at incoming flights, population density, elderly, income, time	Advanced regression	Yes	Random		Y	N	N				N	temperature coefficient was -0.26 (p<.001)	Number of confirmed cases is higher for cities with more flights. More cases in cities with higher population density. We also have uncovered a temperature response with a lag of 15 days: there have been more confirmed cases in colder cities and days, and comfirmed cases have accumulated faster under lower temperature days.	social distancing, number of ICU beds, number of tests being performed	population density	other	migration, elderly, income, pandemic phase		https://doi.org/10.7717/peerj.9322
Pirouz, B	Development of an Assessment Method for Investigating the Impact of Climate and Urban Parameters in Confirmed Cases of COVID-19: A New Challenege in Sustainable Development.	Y, population-based research	confirmed cases	Cumulative cases				Not specified		Country	three regions in Italy Lombardy, Veneto, Emilia-Romagna	February 14-March 14 2020	temperature, humidity, wind speed, other	avg temp, relative humidity, density	February 14-March 14 2020	observed past met data	Italy		weather stations in the center of each region (Milan, Venice, Bologna)		linear regression, correlation	multivariate linear regression	Regression	Yes	Random		Y	Y		Y			N	p-value of model ANOVA test for all three locations for temp, humidity, and wind speed were <.01	The inital multivariate linear regression for three case studies show high accuracy. However, the accuracy changed by shifting the variables from on to nien days prior to observations. There was correlation with temp and wind speed with a delay.	travel restrictions, population density, start dates of lockdown, delay in case counts, asymptomatic people not tested	none				https://doi.org/10.3390/ijerph17082801
Pirouz, B	Investigating a Serious Challnege in the Sustainable Development Process: An Analysis of Confirmed Cases of COVID-19 (New Type of Coronavirus) through a Binary Classificiation USing Artificial Intelligence and Regression Analysis	Y, population-based research	number of confirmed cases, for daily analysis of possible trend between confirmed cases	Cumulative cases	Daily new cases			Not specified		Global	42 provinces in china, Japan, South Korea, Italy	January 28-February 26 2020	tempearture, humidity, wind speed	max temp, min temp, avg temp, relative humidity, wind speed	January 28-February 26 2020	observed past met data	42 provinces in china, Japan, South Korea, Italy		stations situated in the capital of the provinces or regions because the population is generally higher in these areas		correlation, regression, other	binary classifcation model-group method of data handling (GMDH) algoritum, look at population density, multilinear regression	Regression	Yes	Random		N	N		N				did not give any pvalues for regression analysis	The GMDH algorithm had an appropriate performance to predict and classify with reliable accuracies equal to 95.7% and 85.7% for the traning and testing datasets (Hubei case study).	travel constraints	none				https://doi.org/10.3390/su12062427
Briz-Redon, A	A spatio-temporal analysis for exploring the effect of temperature on COVID-19 early evolution in Spain	Y (population based)	daily cumulative cases	Cumulative cases				Other	Numeroteca, online source "extracting from multiple sources"	Country	Spain (provinces in Iberian Peninsula)	February 25 - March 28, 2020	temperature	Daily mean & min-max temp	February - March 2020	observed past met data	172 weather stations in provinces		OpenData platform for State Meteorological Agency (AEMET - Spain)		other	spatio-temporal model (fitted via Integrated Nested Laplace Approximation), effects determined using Besag's spatial model, second order random walk, Gaussian random effects, use third degree polynomial as lag variable	Advanced regression	Yes	Random		N								In this study, no consistent evidence has been found regarding the existence of a relationship between the accumulated number of COVID-19 cases in the provinces of Spain and temperature values at the province level. We highlight the need for considering non-meteorological factors, such as population density, to get more reliable results	health policies, commuting choices, leisure activities "Therefore, the interaction between weather conditions and human behaviour can be a confounder of the true relationship between environmental conditions and virus propagation."	population density	other	population by age, incubation, # of travellers/province, # of companies/province	Chose lag variable based on incubation research 2-14 days	https://doi.org/10.1016/j.scitotenv.2020.138811
Demongeot, J	Temperature Decreases Spread Parameters of the New Covid-19 Case Dynamics	Y (population based)	daily number of new cases, number of confirmed COVID 19 cases, COVI-19 spread	Daily new cases	Cumulative cases	Other	Used data when >100 cases	Other	Statista, Worldometer, other	Global	21 countries, french admin regions	"first record of 100 cases after February 15" - third week in March, 2020 ??	temperature	Countries: Mean annual French admin: mean daily for first half of March	March 1-15, 2020 or annual	observed past met data			Weather Atlas .com, UN data, Wikipedia average annual temps		correlation, other	Time series modeling = autoregressive ARIMA model (countries), Pearson correlation coefficient (French admin), continuous differential approach (proposed for epi spread modeling) Note: only used data after 100 confirmed cases in given territory	Correlation or difference among groups	No			Y							Significance w/ daily new cases Exponential model results: Pearson correlation coefficient is R = −0.568, one-tailed p = 0.0036.	"...the negative initial slope of the autocorrelation curve related to the new daily cases N(t) of covid-19 spread and the duration of the positive autocorrelation period decreases when the weather temperature increases, which corresponds to a shorter duration of the period of contagiousness." Results indicate that high temperatures diminish initial contagion rates, but seasonal temperature effec…	Difference in containment policies, population compliance,	none	none			https://doi.org/10.3390/biology9050094
Gunthe, S	On the global trends and spread of the COVID-19 outbreak: A preliminary assessment of the potential relation between location-specific temperature and UV index	Y (population based)	Number of confirmed cases	Cumulative cases				Other	Program for Monitoring Emerging Diseases	Global	85 countries, global Note: if country >500 confirmed cases, chose city with 70% or more of caseload	February 2 - March 7, 2020	temperature, humidity, UV radiation, precipitation, other	Min-max temperature, Averages for each month, relative humidity, UV index, cloud cover	January - February, 2020	observed past met data	"3 million sites around the globe"		World Weather Online		Correlation	Coefficient of determination	Correlation or difference among groups	No			N	N	N			N	N	NO P VALUES only "all scatterplot fits are significant" Temperature Scatter plot log normal fit: average daily temp (R2 = .35) Scatter plot: difference btwn the max and min daily temp (R2 = 0.74) UV index: spline fit (R2 = 0.63)	"...we show that there is an optimum range of temperature and UV index strongly affecting the spread and survival of the virus, whereas precipitation, relative humidity, cloud cover, etc. have no effect on the virus." "There is a very narrow temperature band of 3–12 °C where 90% of the total confirmed cases are agglomerated" "number cumulative cases were found to be highest for a UV index of 2.5 …	None	none	none	None		https://doi.org/10.1007/s10389-020-01279-y
Gupta, S	Effect of Weather on COVID-19 spread in the US: A prediction model for India in 2020	Y (population based)	Daily data of new cases	Daily new cases				Johns Hopkins	extracted in 10 day and monthly intervals	Country	United States (all 50 states)	January 1-April 9, 2020	temperature, humidity	absolute humidity (calculated from RH), ten day averages, monthly averages	USA: January 1- April 9, 2020 India: January - December 2020	observed past met data	USA 50 states India		National Centers for Environmental Information (NCEI) library from NOAA		other	sum of new cases compared with humidity and temp ranges, vulnerable AH range used to predict cases in 2020 for India	Other	No			N	N						Humidity: No significance values provided, "majority of cases are in AH range from 4-6 g/m3", over 50% new cases in states with 4 < AH < 6 g/m3 in 10-day blocks when total number of new cases reported were >10,000 Temp: narrow vulnerable range of temperature could not be identified, we considered temperature to be a poor metric Predictive model: does poor job predicting outbreak in India	"COVID-19 spread in the US is significant for states with 4 < AH < 6 g/m3 and number of new cases > 10,000, irrespective of the chosen time intervals for study parameters." "With respect to India, the predictions for the states exhibiting vulnerable weather conditions cannot be correlated with the number of new cases in these states."	demographic variations, healthcare infrastructure, and social policies like lockdowns	none	none	None		https://doi.org/10.1016/j.scitotenv.2020.138860
Jiang, Y	Effect of ambient air pollutants and meteorological variables on COVID-19 incidence	Y (population based)	daily data of COVID-19 incidence	Daily new cases				Local Health Authority	Health Commission of Hubei Province	Country	Wuhan, Xiaogan, Huanggang (China)	January 25 - February 29, 2020	Air quality, temperature, humidity, wind speed	Averaged hourly station values for citywide daily averages, relative humidity, air quality = (PM 2.5, PM 10, SO2, CO, NO2, ozone)	January 25 - February 29, 2020	observed past met data	Stations in each city (averaged for citywide value)	https://www.aqistudy.cn	https://www.aqistudy.cn (temp, humidity, wind speed)		regression	Time series analysis - specifically multivariate poisson regression	Regression	No			Y	Y		Y	Y			RR = Relative Ratio Temp: Wuhan: RR=.969, p value <.001 XioGan: RR= .89, no p value Huanggang: RR = .738, no p value Humidity: Wuhan: RR=1.009, p value <.001 XioGan: RR= 1.013, no p value Wind speed: Huanggang: RR = .79, p <.001 Air quality: Wuhan: all except SO2 strong association, p <.001 XiaoGan: all showed strong association, p <.001 Huanggang: all significant except NO2, p <.001 Notes: PM10 …	"Our data show that PM2.5 and humidity are substantially associated with an increased risk of COVID-19 and that PM10 and temperature are substantially associated with a decreased risk of COVID-19." " PM2.5 is the only air pollutant that is consistently associated with increased COVID-19 incidence in all cities."	Underlying health conditions, imperfect daily reporting	none	none			https://doi.org/10.1017/ice.2020.222
Liu, J	Impact of meteorological factors on the COVID-19 transmission: A multi-city study in China	Y (population based)	Daily officially reported confirmed case counts	Daily new cases				Local Health Authority	Health Commissions of studied cities	Country	China (30 capital cities)	January 20 - March 2, 2020	temperature, humidity	ambient temp, diurnal temp range, absolute humidity	January 20 - March 2, 2020	observed past met data			Shanghai Meteorologic Bureau Data Center of Ministry of Ecology		non-linear reegression, other	Second order polynomial non-linear regression model Two stage analysis for cities with >50 confirmed cases (generalized linear model w/ negative binomial distribution, random effects meta analysis)	Regression	Yes	Random		Y	Y						Meta analysis p values: Average temp: RR was 0.80 (95% CI: 0.75, 0.85) p = 0.019 Diurnal temp rang: RR was 0.90 (95% CI: 0.86, 0.95) p = 0.061 Absolute humidity: RR = .92 (95% CI: 0.83, 1.03) p = 0.000	"In conclusions, meteorological factors play an independent role in the COVID-19 transmission after controlling population migration. Local weather condition with low temperature, mild diurnal temperature range and low humidity likely favor the transmission." "each 1 °C increase in DTR was associated with decreased patients in lag 03 and the pooled RR was 0.90 (95% CI: 0.86, 0.95)." "every 1 g/m3…	Public health control measures	migration	none			https://doi.org/10.1016/j.scitotenv.2020.138513
Prata, D.	Temperature Significantly Change COVID-19 Transmission in (Sub) Tropical Cities in Brazil.	Y (population based)	cumulative data with the daily number of confirmed cases	Cumulative cases				Local Health Authority	Ministry of Health of Brazil	Country	Brazil (27 state capitals)	February 27 - April 1, 2020	temperature	annual average temp	unknown "annual average"	observed past met data	limited to study cities in Brazil		National Institute of Meteorology authority in Brazil		correlation, linear regression, other	polynomial linear regression (cubic), generalized additive model, spearmen's correlation coefficient, pearson's correlation coefficient, sensitivity analysis	Regression	No			Y							Liinear model predicted R-square was a reasonable 0.81053 When the average temperature was below 25.8°C, each 1 °C rise of temperature was associated with a −4.8951% (t = −2.29, p = 0.0226) decrease in the number of daily cumulative confirmed cases of COVID-19.	"...temperatures had a negative linear relationship with the number of confirmed cases. The curve became flat with a threshold of 25.8 °C. There is no evidence supporting that the curve declined for temperatures above 25.8 °C."	"social distancing may have had an effect"	population density	pandemic phase		Model includes variable measuring countdays since first day of outbreak	https://doi.org/https://doi.org/10.1016/j.scitotenv.2020.138862
Qi, H.	COVID-19 Transmission in Mainland China is Associated with Temperature and Humidity: A time-series analysis	Y (population based)	daily counts of laboratory confirmed cases	Daily new cases				Local Health Authority	National Health Commission of People's Republic of China	Country	China (provinces)	December 1 - February 11, 2020 (Hubei) January 20 - February 11, 2020 all others)	temperature, humidity	daily average temp, daily average relative humidity	December 1 - February 11, 2020 (Hubei) January 20 - February 11, 2020 all others)	observed past met data	Capital cities of provinces		Weather Underground		correlation, linear regression	generalized additive model w/ 14 day exponential moving average (EMA) lag variable, interaction variable (AT and ARH), and Baidu index estimating health seeking behaviors	Regression	Yes	Theory		Y	Y						Hubei only Temp & humidity: Significant negative association (Temp: Regression coeff: −3.61 (−6.46 to −0.75) p = .013, Humidity: Regression coeff: −0.43 (−0.7 to −0.16) p = .002) Significant interaction term between temp & humidity: (0.04, 95% confidence interval: 0.004–0.07 p = .029) Across provinces: find heterogeneity in associations (both negative and positive in different provinces) for AT a…	"AT and ARH showed significantly negative associations with COVID-19 with a significant interaction between them (0.04, 95% confidence interval: 0.004–0.07) in Hubei. However, these associations were not consistent throughout Mainland China."	Shut downs impacting inbound and outbound traffic, interventions after outbreak	other	none	health seeking behavior (using Baidu index value included in model)		https://doi.org/https://doi.org/10.1016/j.scitotenv.2020.138778
Rosario, D. K. A.	Relationship between COVID-19 and Weather: Case Study in a Tropical Country	Y (population based)	number of cases of COVID 19	Daily new cases				Local Health Authority	Secretariat of Health of the Government of the State of Rio de Janeiro	State/province	RIo de Janeiro, Brazil (6 cities)	March 12 - April 26, 2020	temperature, humidity, wind speed, precipitation, other	min-max temp, avg temp, relative humidity, solar radiation, precipitation = rainfall	March 6 - April 28, 2020	observed past met	Forte de Copacabana, Jacarépagua, Marambaia, Niterói, Vila Militar and Rio Claro (Passa Três)		National Institute of Meteorology (INMET) - Brazil		correlation	Spearman rank correlation, Shapiro-Wilk test for normality, descriptive analysis	Correlation or difference among groups	No			Y	N	N	Y			Y	other = solar rad ( -.609, p < 0.01) strong negative correlation Temp max (-.332, p< 0.01) negative correlation Temp avg (-.406, p< 0.01) negative correlation Wind speed (-.440, p < .01) negative correlation	The weather plays a critical role in the spread of COVID-19 in Rio de Janeiro, Brazil. Solar radiation was the most critical weather factor, presenting a significantly strong correlation with the incidence of COVID-19. Notwithstanding, temperature average and wind speed showed moderate correlation	high population density	none	none	None		https://doi.org/10.1016/j.ijheh.2020.113587
Runkle, J. D.	Short-Term Effects of Weather Parameters on COVID-19 Morbidity in Select Us Cities	Y (population based)	incident cases	Daily new cases				Johns Hopkins		Country	United states (6 cities) Seattle, Washington; New York, NY; Albany GA; New Orleans, LA.; Bridgeport-Stamford-Norwalk, Conn.; Pittsfield, Mass; Detroit, MI; Chicago, IL.	not specified	temperature, humidity, other	daily average temp, daily specific humidity, "solar" radiation	not specified	observed past met data			European Center for Median Range Weather Forecast atmospheric reanalysis dataset (ERA-5)		other, regression	First used density heatmap. Distributed lag nonlinear model with case crossover used with conditional poisson regression, log transform case counts & created time series when >2 cases in city, included variable noting social distancing order in model, sensitivity analysis	Advanced regression	Yes	Random		N	N					N	Statements of significance for temperature and humidity, but no p-values provided for any of these	In general, the humidity was the strongest predictor for COVID-19 cases, with a better model performance for humidity than temperature across all model types and study locations. Based on the heatmap, COVID-19 cases were more common in low specific humidity (2–6 g/kg) and low temperature (2–11 °C). Humidity was observed as the best predictor for the coronavirus outbreak followed by temperature an…	underreporting of case counts, changes in testing capacity, date of onset of symptoms, daily testing, case demographic data, "contextual social and environmental parameters", behavioral interventions (wearing a mask, washing hands), timing of social distancing measures	other	none	social distancing order (binary control variable)		https://doi.org/10.1016/j.scitotenv.2020.140093
Sahin, M	Impact of Weather on COVID-19 Pandemic in Turkey.	Y (population-based)	COVID 19 cases, total cases	Cumulative cases				Local Health Authority	Ministry of Health of the Republic of Turkey	Country	Turkey (9 cities): Istanbul, Ankara, Izmir, Konya, Kocaeli, Isparta, Bursa, Adana, Samsun	March 10 - April 5, 2020	temperature, humidity, wind speed, other	dew point	March 21 - April 3, 2020	observed past met data	cities studied		Weather Underground		correlation	Spearman's rank correlation coefficient, Note: included city population in correlation analyses	Correlation or difference among groups	Yes	Random		N	N		N			N	NO significance values provided Temp: r= - 0.483 (same day) Humidity: r= - 0.317 (same day) Dew point: r= - 0.4 (same day) Wind speed: r = .550 (14 day lag)	First, the temperature on the day is correlated with the number of COVID-19 cases. The impact of temperature is the highest on the day of the case. Second, the impact of the dew point is the same on the day and three days ago of the COVID-19 cases. Third, the effect of humidity is the highest on the day of the COVID-19 cases. Fourth, the wind speed 14 days ago of the COVID-19 cases has the highes…	volume of travellers entering city, true case numbers in cities	none	none	none		https://doi.org/https://doi.org/10.1016/j.scitotenv.2020.138810
Sajadi, M. M.	Temperature, Humidity, and Latitude Analysis to Estimate Potential Spread and Seasonality of Coronavirus Disease 2019	Y (population based)	substantial community transmission (at least 10 reported deaths in a country by March 10, 2020), community deaths	Cumulative deaths	Cumulative cases			Johns Hopkins		Global	50 cities (full country list not provided)	First community death - March 10, 2020	temperature, humidity, other	2 meter temperatures, relative humidity, specific humidity, absolute humidity, latitude	20-30 days prior to first community death - March 10, 2020	observed past met data			European Center for Median Range Weather Forecast atmospheric ERA-5 reanalysis		linear regression, other	Mann-Whitney test compared met data in the two cohorts, linear regression	Regression	No		None	Y	Y					N	Regression results: Association with log cumulative cases Temp: R2 = 0.26, p < .001 Specific humidity: R2 = 0.25, p < . 001 Mann-Whitney test results: Temp: p = .003 Specific humidity: p = .01	"The 8 cities with substantial community spread as of March 10, 2020, were located on a narrow band, roughly on the 30° N to 50° N corridor. They had consistently similar weather patterns, consisting of mean temperatures of between 5 and 11 °C, combined with low specific humidity (3-6 g/kg) and low absolute humidity (4-7 g/m3)." "All of this points to a potential direct association between temper…	other climate factors, public health interventions, travel, population density, air pollution, population demographic characteristics, viral factors, death and case reporting, testing availiability, sensitivity and sepcificty of tests.	none	none	none		https://doi.org/10.1001/jamanetworkopen.2020.11834
Sarmadi, M.	Association of COVID-19 Global Distribution and Environmental and Demographic Factors: An Updated Three-Month Study	Y (population based)	proportion of cases to population per 1,000,000, proportion of deaths to population per 1,000,000	Daily new cases	Daily deaths			WHO		Global	used WHO country data	Through April 2, 2020	temperature, other	average temp, include latitude and longitude	unknown	observed past met data			World Bank Group. https://climateknowledgeportal.worldbank.org/. 2020. 2020		correlation	descriptive analysis, say they performed "bivariate correlation and regression" but no regression model provided, only report r values	Correlation or difference among groups	No		None	Y						Y	Temperature (cases/million and deaths/million): r = - 0.50, p < .01 Categorizing the COVID-19 case rate with the COVID-19 latitude (r = 0.54; p < 001)	The results showed that the majority of cases (533241) were observed in northeastern areas, the more COVID-19 PCP (43.26 per 105 people), were also appeared northeast. Interestingly, higher COVID-19 PCP and PDP were observed in northern areas, including some parts of North America and approximately the entire Asia and Europe which are located in higher latitudes and have a colder climate and bett…	availability of diagnostic kits, health care facilities, population density, air pollution, population age, compulsory quaranting, social distancing, risk communication, vitamin D deficiency, data sources,	none	none	none	Note: were also examining GDP in this study	https://doi.org/10.1016/j.envres.2020.109748
Scafetta, N.	Disbtribution of the Sars-CoV-2 Pandemic and Its Monthly Forecast Based on Seasonal Cliamte Patterns	Y (population based)	Total confirmed, total deaths, total cases/million, total deaths/million	Cumulative cases	Cumulative deaths			Johns Hopkins	ProMED-Mail, WHO, Worldometer, Wikipedia	Global	56 countries	Through April 15, 2020 USA: March 2020	temperature, humidity, air quality, wind speed	mean daily temp, seasonal max-min temp, monthly means, relative humidity	Wuhan, Italy: January 1 - April 14, 2020 USA: March 2020 Analyzed data from March 2020 for all countries	observed past met data	Wuhan, Milan, Bergamo, Brescia	http://berkeleyearth.org/air-quality-real-time-map/ https://www.iqair.com/	Accuweather.com TimeandDate.com IlMeteo.it World Weather Online		correlation	Pearson correlation coefficients, include exponential growth variable to account for first day of infection Boxplot analysis for global data	Correlation or difference among groups	No		None	N	N		N	N			NO P VALUES PROVIDED Italy and Wuhan deaths: Temp: r = -0.49 Humidity: r = - 0.37 Wind speed: r = - 0.67 USA cases (deaths): Temp: r = - 0.29 (r = - 0.23) Humidity: r = - 0.29 ( r = - 0.27) Global cases (deaths): Temp: r = - 0.55 (r = - 0.57) Humidity: r = - 0.23 (r = - 0.31) Air pollution: r = - 0.48 (r = - 0.46)	it is suggested that weather-climatic conditions are the main factor regulating the development of the pandemic. "The data indicate that the colder northern regions with temperature roughly ranging between 3 °C and 14 °C and with low-speed winds roughly ranging between 8 km/h and 12 km/h were those most affected by the pandemic. The number of deaths sharply decreases by moving toward the southern…	population density, gender, pre-existing conditions, indoor congregating, large gatherings of people, health system quality, prevention policies	age	pandemic phase			https://doi.org/10.3390/ijerph17103493
Shahzad, F.	Asymmetric Nexus between Temperature and COVID-19 in the Top Ten Affected Provinces of China: A Curent Application of Quantile-on-Quantile Approach.	Y (population based)	total number of accumulated confirmed cases	Cumulative cases				Local Health Authority	Chinese National Health Commission	Country	China (10 provinces)	January 22 - March 31, 2020	temperature	daily temperature	January 22 - March 31, 2020	observed past met data	capital city of each province		Weather Underground		non-linear regression	Sim & Zhou quantile on quantile approach (QQ) w/ local linear regression for asymmetric effect of temp on COVID, Jarque-Barra normality tests (indicate asymmetric distribution), Augmented Dicky Fuller analyses, Zivot & Andrews break test	Regression	No			N							DO NOT perform significance tests Correlation values: Guangdong: −0.3038346, p= .010 Henan: −0.5006191, p=0.000 Jiangxi : −0.5178269, p = 0.000 Shandong: −0.5246733, p = 0.000 Jiangsu: −0.5211593, p = 0.000 Hubei: 0.5356257, p = 0.000 Zhenjiang: 0.4941642, p = 0.000 Hunan: 0.4372964, p = 0.000 Anhui : 0.5098245, p = 0.000 Heilongjiang: 0.6612333, p = 0.000 QQR graphs give far more information tha…	Empirical results have shown that the relationship between temperature and COVID-19 is mostly positive for Hubei, Hunan, and Anhui, while mostly negative for Zhejiang and Shandong provinces. The remaining five provinces Guangdong, Henan, Jiangxi, Jiangsu, and Heilongjiang, are showing the mix trends as some lower Quantiles showing positive and upper Quantiles showing negative and vice versa.	Hospital facilitations, differences in number of cases/province	none	none		This uses QQR graphs to present the majority of nuanced results. Far too much information to summarize from the graphs in this table. See Results section of graph for those detailed graphics	https://doi.org/10.1016/j.scitotenv.2020.139115
Shi, P	Impact of Temperature on the Dynamics of the COVID-19 Outbreak in China	Y (population based)	COVID 19 daily confirmed cases rate	Daily new cases				Local Health Authority	China National Health Commission & CoV2019 package	Country	China (31 provinces)	January 20 - February 29, 2020	temperature	daily mean temp	January 20 - February 29, 2020	observed past met data	344 Chinese cities		Meteorological authority in mainland China (http://data.cma.cn)		regression, other	Locally weighted regression and smoothing scatterplot (LOESS), distributed lag nonlinear models, random-effects meta analysis, M-SEIR model (w/ sensitivity analysis)	Advanced Regression	Yes	Random		Y							Relative Risk = .96 (CI: .93 - .99) Meta-analysis: Coefficient = −0.0100, 95% CI: −0.0125, −0.0074) Hubei province (out of Wuhan city), for lag0 the highest RR was at 9 °C (RR = 1.15, 95% CI: 1.02, 1.30). For lag5, the highest RR was 1.29 (95% CI: 1.01, 1.65) at 8 °C (relative to a reference value of 10 °C) Wuhan, for lag 0 the highest RR was 1.07 (95% CI: 1.01, 1.14) at about 10 °C, for lag 5, t…	The overall epidemic intensity of COVID-19 reduced slightly following days with higher temperatures with a relative risk (RR) was 0.96 (95% CI: 0.93, 0.99) We found that temperature drove the spatial and temporal correlations of the COVID-19 outbreak in China, and should be considered the optimal climatic predictor for the incidence of COVID-19.	Counting case in originating province or where diagnosed, virus properties, additional climatic factors, socio-economic development, population mobility, population immunity, and urbanization	other	none	Climatic factors via M - SEIR model		https://doi.org/https://doi.org/10.1016/j.scitotenv.2020.138890
Sobral, M. F. F.	Association between Climate Variables and Global Transmission of Sars-CoV-2	Y (population-based)	Transmission of and deaths caused by SARS-CoV2, Daily infection and death rates	Daily new cases	Cumulative deaths			WHO		Global	Global - all countries affected by COVID-19	December 1 - March 28, 2020	temp, precipitation	Average temp, min-max temp, rainfall Calculated daily averages	December 1 - March 30, 2020	observed past met data	Stations in each country		NOAA database (NOAA, 2020) ^^ This is all it says		linear regression	panel data model	Regression	No		None	Y		Y					Temperature & cases (model including all controls): Beta = -6.40, p < .01 Temperature & mortality NOT significant Precipitation & cases (model w/ all controls): Beta = 56.01, p < .01 Precipitation & mortality NOT signfiicant	Negative association between country average temperature and COVID-19 infections. Positive associations between country precipitation and COVID-19 infections. No association between deaths and country temperature or precipitation. An increase in the average daily temperature by one degree Fahrenheit reduced the number of cases by approximately 6.4 cases/day. For each average inch/day [of rainfall…	Number of [hospital] beds, patient levels of social isolation, medical care, absence of humidity data	population density	pandemic phase	average rainfall, month fixed effects term included in model (for January and December)		https://doi.org/https://doi.org/10.1016/j.scitotenv.2020.138997
Tobias, A.	Is Temperature Reducing the Transmission of COVID-19?	Letter to the editor w/ original research	daily incidence rate of diagnosed cases confirmed from PCR	Daily new cases				Local Health Authority	Health Evaluation and Quality Agency of Catalonia	City	Barcelona's Health Region	March 2 - April 5, 2020	temperature	Daily maximum temperature	March 2 - April 5, 2020	observed past met data	Barcelona metropolitan area		Meteorological service of Catalunya (MetCat)		regression	Quasi-poisson regression, adjusted for residual autocrrelation w/ one week lag model	Regression	Yes	Theory		N							NOTE: does not discuss significance An average increase of 1 °C of maximum temperature decreased the incidence rate by −7.5% (95%CI = [−12.3; −2.6]) on the same day (lag 0) (Fig. 1). Afterward, the temperature effect almost disappears, being substantially reduced from lag 1 to lag 6. We evaluated the linearity of the associations without observing evidence of departure from linearity	"Our result agreed with those already reported in other geographical locations, showing how the number of diagnosed cases increase below a maximum temperature of 10 °C and linearly decreasing afterward. " "Our study considers a smaller area, mainly defined by Barcelona's metropolitan area, where the daily variability of maximum temperature can be estimated more accurately."	Socioeonomic status, other met factors (UV radiation, humidity),	other	other	Linear and quadratic trends, weekends, "lookdown period" (after March 16)	note that mortality may be a more robust indicator but was not analyzed.	https://doi.org/https://doi.org/10.1016/j.envres.2020.109553
Tosepu, R.	Correlation between Weather and Covid-19 Pandemic in Jakarta, Indonesia.	Y (population-based)	daily COVID-19	Daily new cases				Local Health Authority	Ministry of Health of the Republic of Indonesia	City	Jakarta, Indonesia	January - March 2020	temperature, humidity, precipitation	Min temp, max temp, average temp, rainfall	2020-02-01	observed past met data	not specified (assuming Jakarta)		Meteorological Department of the Republic of Indonesia		correlation	Spearman rank correlation test	Correlation or difference among groups	No			Y	N	N					only temperature average (°C) was significantly correlated with covid-19 pandemic (r = 0.392; p < .01). Temperature minimum, temperature maximum, humidity, and rainfall were not significantly correlated with covid-19.	In this study, the pattern of climate change provides a picture of the occurrence of covid-19 e in Jakarta. We found only temperature average was correlated with Covid-19, with the lowest average temperature of 26.1 °C and the highest temperature of 28.6 °C.	population mobility, job seeking in Jakarta, population density, virus resistance, population endurance, individual health factors (hand washing, personal hygiene, hand sanitizer use)	none	none	None		https://doi.org/https://doi.org/10.1016/j.scitotenv.2020.138436
Ujiie, M.	Effect of Temperature on the Infectivity of COVID-19	Y (population based)	accumulated number of patients per 1,000,000 population	Cumulative cases				Local Health Authority	Japan Ministry of Health, Labour, and Welfare	Country	Japan (by city)	January 15 - March 16, 2020	temperature	Average temp	2020-02-01	observed past met data	not specified		Japan Meteorological Agency		regression	Poisson regression (model includes controls for age and inbound traffic from China)	Regression	No			Y							Coefficient = - 0.128, p < .0001 (while controlling for inbound traffic from China and old-age dependency ratio)	our results suggest that low temperature might have positive impact on the infectivity of COVID-19	Surveillance systems, testing policies, social contact with infected people, population density, other met data (humidity)	age	migration	Age via old age dependency ratio, Migration via inbound traffic from China per 1,000 population		https://doi.org/10.1016/j.ijid.2020.04.068
Ward, M. P.	The Role of Climate During the COVID-19 Epidemic in New South Wales, Australia	Y (population based)	Case reports w/ locally acquired infection,	Cumulative cases	Other		Locally acquired case w/ notification date & postcode reported	Local Health Authority	New South Wales Government (Australia)	State/province	New South Wales, Australia	January - March 2020	temperature, humidity, precipitation	9am-3pm temperature, 9am-3pm relative humidity Daily rainfall (mm) Time series created from median values, and daily difference between 3pm and 9am temp and humidity	January - March 2020	observed past met data	closest weather station to reported case location		Australian Government Bureau of Meteorology		correlation, other	correlation matrix for met variable selection (kept coeff. <.06), time series analysis, univariate then multivariate GAM fit via AIC criteria w/ splines, lag analyzed via 14 day EMA and sensitivity analysis (modify EMA to 10 and 21 days)	Regression	Yes	Theory		N	Y	N					Multivariate analysis w/ cumulative case: 9 a.m. relative humidity: p = .0304 @ 14 day lag 9 am relative humidity: p = .0408 @ 10 day lag 9 am relative humidity: p = .0254 @21 day lag	Lower 9 a.m. relative humidity (but not rainfall or temperature) was associated with increased case occurrence; a reduction in relative humidity of 1% was predicted to be associated with an increase of COVID‐19 cases by 6.11%. During periods of low relative humidity, the public health system should anticipate an increased number of COVID‐19 cases.	None	none	none			https://doi.org/10.1111/tbed.13631
Wu, Y	Effects of Temperature and Humidity on the Daily New Cases and New Deaths of COVID-19 in 166 Countries.	Y (population based)	Daily new cases, daily new deaths	Daily new cases	Daily deaths			WHO		Global	166 countries	Through March 27, 2020	temperature, humidity	Daily averge temp, average dew point (relative humidity)	not specified	observed past met data	Monitroing station nearest to nation capital		NOAA (https://www.ncei.noaa.gov/access/search/data-search/global-summary-of-the-day)		other	log-linear GAM, included variables to control for time trend and cycle w/ penalized smoothing spline Note: Performed sensitivity analysis on countries with first case more than 10 days before data collection & with >100 cases	Regression	Yes	Random	The lag effects of weather conditions on daily new cases and daily new deaths of COVID-19 were then considered using single lag days (lag 0, 1, 2, 3). The cumulative effects of average exposure over multiple days were then assessed using additional analyses (lag 01, 02, 03) to control for the possible misalignment of a single lag day exposure.	Y	Y						Temperature: For cases: Beta = -3.05%, p <.01 For deaths: -1.22%, p < .01 Relative humidity: For cases: Beta = -0.87%, p <.01 For deaths: Beta = - 0.53%, p < .01	Temperature and relative humidity were both negatively related to the daily new cases and daily new deaths of COVID-19. A 1 °C increase in temperature was associated with a 3.08% (95% CI: 1.53%, 4.63%) reduction in daily new cases and a 1.19% (95% CI: 0.44%, 1.95%) reduction in daily new deaths, whereas a 1% increase in relative humidity was associated with a 0.85% (95% CI: 0.51%, 1.19%) reductio…	Data reporting differences by country due to diagnostic criteria, medical conditions, and policies Inability to accurately capture cases Policies and measures that affect transmission (quarantine) Using outdoor exposure to met data as proxy for personal exposure	age	other	wind speed, global health security index, Human Development Index, population density		https://doi.org/https://doi.org/10.1016/j.scitotenv.2020.139051
Xie, J.	Association between Ambient Temperature and COVID-19 Infection in 122 Cities from China.	Y (population based)	daily confirmed cases	Daily new cases				Local Health Authority	Official health websites of study areas	Country	China (122 sites)	January 23 - February 29, 2020	temperature,	Daily mean temperature,	January 23 - February 29, 2020	observed past met data	Each city of interest		National Meteorological Information Center (china - http://data.cma.cn )		regression, other	GAM, assess lag with moving average approach Then piecewise linear regression Then sensitivity analysis (exclude Wuhan, changed DoF for spline)	Regression	Yes	Random		Y							Temp <= 3 degrees celsius for final model: (lag0–7: 3.471 % change, p < 0.05, lag0–14: 4.845% change, p < 0.05, lag0–21: 6.949% change, p < 0.05). Approximately linear in the range of <3 °C and became flat above 3 °C, indicating that the single threshold of the temperature effect on COVID-19 was 3 °C.	Mean temperature of last two weeks (when < 3 °C) was positively associated with newly confirmed COVID-19 cases. 1 °C rise in the mean temperature of last weeks (when < 3 °C) was associated with a 4.861% increase in the daily confirmed cases. The exposure-response relationship was positive linear when the mean temperature below 3 °C and became flat above 3 °C, indicating that higher temperature ma…	DId not analyze by age or gender, potential under-reporting Note: do mention the role of public health interventions and policy decisions	other		Relative humidity, air pressure, wind speed		https://doi.org/10.1016/j.scitotenv.2020.138201
Xu, H.	Possible Environemntal Effects on the Spread of COVID-19 in China.	Y (population based)	daily data of COVID-19 confirmed cases	Daily new cases				Local Health Authority	Health commissions at municipal & provincial levels of study sites	Country	China (33 locations)	January 29 - February 15, 2020	air quality,	Daily averages for: AQI, PM2.5, PM 10, NO2, SO2, 8hr ozone	January 29 - February 15, 2020	observed past met data	Each city	AQI study website https://www.aqistudy.cn/historydata/	China National Environmental Monitoring Center (met variables used as controls - temp, humidity, pressure, wind speed)		regression	Time series Poisson regression model, (control met variables with a 7 day moving average with cubic spline (3df)), used lag model from 0-7 days for lag btwn AQI and cases, study interaction btwn temp & humidity on AQI	Regression	Yes	Random						Y			AQI: Statistically significant on lag day 1 (relative risk (RR) = 1.0009, 95% confidence interval (CI): 1.0004, 1.0013), day 2 (RR = 1.0007, 95% CI: 1.0003, 1.0012) and day 3 (RR = 1.0008, 95% CI: 1.0003, 1.0012) Jinzhong (RR = 1.008, 95% CI: 1.003, 1.014), Beijing (RR = 1.006; 95% CI: 1.005, 1.008), Tianjin (RR = 1.005, 95% CI: 1.004, 1.006) and Xi'an (RR = 1.003; 95% CI: 1.001, 1.005) Note: 4 o…	The AQI effect on the confirmed cases might be stronger in the temperature range of 10 °C ≤ T < 20 °C than in other temperature ranges, while the RR of COVID-19 transmission associated with AQI was higher in the relative humidity (RH) range of 10% ≤ RH < 20%. Results may suggest an enhanced impact of AQI on the COVID-19 spread under low RH.	Reproductive number for SARS-CoV 2 Controlling measures imposed by governments Age, gender, medical history, smoking status Differences in medical competence and SES by region Hospitalization period, case fatality proportion, social circumstance	other		Met controls (Temperature, humidity)		https://doi.org/https://doi.org/10.1016/j.scitotenv.2020.139211
Zhu, Y.	Association between Short-Term Exposure to Air Pollution and COVID-19 Infection: Evidence from China.	Y (population based)	daily confirmed cases	Daily new cases				Local Health Authority	City's local health commission website data	Country	China (120 cities)	January 23 - February 29, 2020	Air quality	Daily concentrations of PM 2.5, PM 10, SO2, CO, NO2, Ozone	January 23 - February 29, 2020	observed past met data	not specified	AQI Study website (air pollutants)	National Meteorological Information Center (http://data.cma.cn)		other	GAM w/ Gaussian distribution family to assess moving average lag analysis. Analyzed 6 pollutants in separate models. Included controls for temp, humidity, wind speed, air pressure, city fixed effects, day fixed effects. Completed two sensitivity analyses (excluded Wuhan, included 2 pollutants in model)	Regression	Yes	Random						Y			Significance level p < .05 Significant positive association: PM2.5, PM10, NO2, O3 10-μg/m3 increase (lag0–14) in PM2.5, PM10, NO2, O3 and 1-mg/m3 increase in CO (lag0–21) associated with a 2.24% (95% CI: 1.02 to 3.46), 1.76% (95% CI: 0.89 to 2.63), 6.94% (95% CI: 2.38 to 11.51), 4.76% (95% CI: 1.99 to 7.52) and 15.11% (95% CI: 0.44 to 29.77) increase in the daily cases, respectively. Significant …	Positive associations of PM2.5, PM10, CO, NO2 and O3 with COVID-19 confirmed cases were observed. However, SO2 was negatively associated with the number of daily COVID-19 confirmed cases. A 10-μg/m3 increase (lag0–14) in PM2.5, PM10, NO2, and O3 was associated with a 2.24% (95% CI: 1.02 to 3.46), 1.76% (95% CI: 0.89 to 2.63), 6.94% (95% CI: 2.38 to 11.51), and 4.76% (95% CI: 1.99 to 7.52) increas…	age, gender	population density	other	daily mean temp, relative humidity, air pressure, wind speed Factors affecting all cities like national lockdown (Day fixed effect)		https://doi.org/https://doi.org/10.1016/j.scitotenv.2020.138704
Zoran, M. A.	Assessing the Relationship between Ground Levels of Ozone (O3) and Nitrogen Dioxide (NO2) with Coronavirus (COVID-19) in Milan, Italy.	Y (population based)	confirmed total cases, daily new positive cases, total deaths	Cumulative cases	Daily new cases	Cumulative deaths		Other	Worldometer, Statista	City	Milan, Italy	January - April 2020	Air quality temperature, humidity, wind speed, precipitation, other	Pollutants: daily average Ozone, daily average NO2 relative humidity, precipitation rate, atmospheric pressure field, Planetary Boundary Layer Used time series data	January 1 - April 25, 2020	observed past met data	Select Milan stations	AQICN.org	Weather Underground (temp, humidity, wind speed, precipitation) NOAA ESRL (atmospheric pressure field) NOAA Air Resources Lab (PBL)		correlation	Pearson's correlation coefficient with time series data, completed correlations between env'tal variables	Correlation or difference among groups	No		None	Y	Y	N	N	Y		Y	Ozone: Cumulative cases: r = 0.64, p < 0.01 Daily new cases: r = 0.50, p < .01 Cumulative death: r = .69, p = 0 NO2 cumulative cases: r = -.55, p < .01 Daily new cases: r = - .35, p < .01 cumulative death: r = - .58 p < .01 Temp Total cases: r = 0.67, p < .01 Relative humidity: Total cases: r = - 0.47, p < .01 Daily new cases: r = - 0.32, p < .01 Cumulative cases: r = - 0.53, p < .01 Planetary Bo…	COVID-19 viral infections are positively correlated with ground level ozone.Ground level nitrogen dioxide is inversely correlated with COVID-19 infections. Results reveal that surface level O3 & NO2 concentrations in synergy with climatic and local geographic conditions, which cause the stagnation of pollutants near the ground can trigger human respiratory system damage.	Inaccuracy of testing, adverse respiratory conditions, weak immune systems, age, gender	none	none		This is very hard to read	https://doi.org/10.1016/j.scitotenv.2020.140005
Zoran, M.A.	Assessing the Relationsihp between Surface Levels of PM2.5 and PM 10 Particulate Matter Impact on COVID-19 in Milan, Italy.	Y (population basd)	confirmed COVID-19 total number, daily new, and total deaths cases	Cumulative cases	Daily new cases	Cumulative deaths		Other	Worldometer, Statista	City	Milan, Italy	January 1 - April 30, 2020	Air quality Temperature, humidity, wind speed	AQI, Pollutants: PM 2.5, PM 10, O3, NO2 Daily average temp, daily average relative humidity, daily average wind speed	January 1 - April 25, 2020	observed past met data	Select Milan stations	https://aqicn.org/city/italy/lombardia/milano-pascal-citta-studi/	Weather Underground (temp, humidity, windspeed) NOAA ESRL http://www.esrl.noaa.gov/psd/ (air flow) NOAA Air Resources Lab (plantary boundary layer)		correlation	Time series analysis, Complted correlation between env'tal variables	Correlation or difference among groups	No		None	N	N		N	N			NO significance values or CI reported: With daily new cases: PM10 (R2 = 0.51), daily average surface air PM2.5 (R2 = 0.25), daily AQI (R2 = 4.35) Relative humidity: cumulative cases (R2 = −0.47), (R2 = −0.32) for Daily New cases and (R2 = −0.53) for cumulative Deaths. Temperature (daily mean): Cumulative deaths (R2 = 0.73), daily new cases (R2 = 0.24), and cumulative cases (R2 = 0.67).	COVID-19 daily New cases are positively related with PM and Air Quality Index. Our analysis demonstrates the strong influence of daily averaged ground levels of particulate matter concentrations, positively associated with average surface air temperature and inversely related to air relative humidity on COVID-19 cases outbreak in Milan	Pre-existing conditions	none	none		Again, very hard to read	https://doi.org/10.1016/j.scitotenv.2020.139825
